# Supplementary material for: Inhibition of matrix stiffness relating integrin β1 signaling pathway inhibits tumor growth in vitro and in hepatocellular cancer xenografts
Source: BMC Cancer. 2021 Nov 25;21:1276. doi: 10.1186/s12885-021-08982-3 (PMC8620230; doi:10.1186/s12885-021-08982-3)
Supplement: Supplementary file 1 — Additional file 1. [file 12885_2021_8982_MOESM1_ESM.zip]

Archive with 2 entries (2 files):
- full blot.docx
- supplementary file.docx
